# Supplementary material for: Perforator versus Non-Perforator Flap-Based Vulvoperineal Reconstruction—A Systematic Review and Meta-Analysis
Source: Cancers (Basel). 2024 Jun 13;16(12):2213. doi: 10.3390/cancers16122213 (PMC11202299; doi:10.3390/cancers16122213)
Supplement: Supplementary file 1 [file cancers-16-02213-s001.zip]

Archive with 1 entries (1 files):
- cancers-3025986-supplementary.pdf
